# Supplementary material for: Association between biomarkers of redox status and cytokines with different patterns of habitual physical activity in eutrophic and overweight/obese preschoolers: multivariate analysis of a cross-sectional study
Source: BMC Public Health. 2023 Nov 28;23:2353. doi: 10.1186/s12889-023-17295-y (PMC10683275; doi:10.1186/s12889-023-17295-y)
Supplement: Supplementary file 3 — Supplementary Material 3 [file 12889_2023_17295_MOESM3_ESM.txt]

Supplementary material - script: Multivariate pattern analysis, performed on R (v. 3.6.2).
Script for Partial least squares (PLS) regression analysis [26] used to determine the multivariate pattern of Habitual Physical Activity (HPA)
associated with redox status markers (dependent variables), including all 23 HPA variables as independent variables.

##############  Packages   #################
library(ggplot2)
library(mdatools)
library(pls)


##############  Oxidative stress   #################

dados <- read.table("Datafile.txt", header = T, row.names = 1, na.strings = "x")

dados1 <- dados[which(dados$X2_Grupos == 1), ] #Eutrophic
dados2 <- dados[which(dados$X2_Grupos == 2), ] #Obeses + overweight

nc <- 15
sc <- T

for(i in 1:4){ #for each redox status biomarker (TAC, SOD, CAT and TBARS)

  ###Eutrophics
  y <- dados1[,8+i]
  
  modlm1 <- lm(data = dados1, y ~ Idade_meses + Genero + Ptn_carbo + Triglicerideo + sTNFR1 + sTNFR2 + Leptina)
  modpls1 <- pls(x = dados1[, 13:35], y = residuals(modlm1), cv = 1, ncomp = nc, scale = sc, center = T)  
  
  mdados1 <- dados1[, 13:35]
  mdados1$y <- residuals(modlm1)
  m1 <- plsr(data = mdados1, y ~ ., validation = "LOO", scale = sc, center = T, ncomp = nc)
  
  assign(paste("modpls1", colnames(dados)[8+i], sep = "_"),modpls1)
  assign(paste("plsr1", colnames(dados)[8+i], sep = "_"),m1)
  
  #Selectivity ratio
  if(RMSEP(m1)$val[1,1,1] > min(RMSEP(m1)$val[1,1,2])) {
    
    ncomp1 = modpls1$ncomp.selected
    X <- as.matrix(scale(dados1[, 13:35]))
    b <- as.matrix(modpls1$coeffs$values[,ncomp1,])
    w <- b/sqrt(sum(b^2))
    stp <- X%*%w
    ltp <- as.vector(t(stp)%*%X)/as.vector(t(stp)%*%stp) 
    Xtp <- stp%*%t(as.matrix(ltp))
    rtp <- scale(dados1[,13:35]) - Xtp
    ve <- base::apply(Xtp, MARGIN = 2, FUN = var)
    vr <- base::apply(rtp, MARGIN = 2, FUN = var)
    sr1 <- (ve/vr)*(ltp/abs(ltp))
    df1 <- nrow(stp)-1
    df2 <- nrow(stp)-1
    alfa <- 0.05
    CI.S <- qf(alfa/2,df1, df2, lower.tail = F)*sr1
    CI.I <- qf(alfa/2,df1, df2, lower.tail = T)*sr1
    
    dadosP <- data.frame(SR = sr1, CI.S = CI.S, CI.I = CI.I, cp = 1:23)
    p <- ggplot(data = dadosP,  aes(y = SR, x = cp)) + geom_col() + geom_errorbar(aes(ymin = CI.I, ymax = CI.S)) +
      scale_x_continuous(breaks = 1:23, 
                         labels = c("0-99", "10-249","250-499", "500-999", "1000-1499", "1500-1999", "2000-2499", "2500-2999", "3000-3499", "3500-3999", "4000-4499", "4500-4999", "5000-5499", "5500-5999", "6000-6499", "6500-6999", "7000-7499", "7500-7999", "8000-8499", "8500-8999", "9000-9499", "9500-9999", ">=10000")) + 
      geom_hline(yintercept = 0) + theme_classic() + xlab ("HPA intensity (counts per minute)") + ylab("Selectivity ratio") + theme(axis.text.x = element_text(angle = 90));p
    ggsave(paste("SR_", colnames(dados)[8+i], "_1.tiff",  sep = ""))
    
    write.table(file = paste("SR_", colnames(dados)[8+i], "_1.txt",  sep = ""), 
                data.frame(SR = sr1, CI.S = CI.S, CI.I = CI.I, 
                           CP = c("0-99", "10-249","250-499", "500-999", "1000-1499", "1500-1999", "2000-2499", "2500-2999", "3000-3499", "3500-3999", "4000-4499", "4500-4999", "5000-5499", "5500-5999", "6000-6499", "6500-6999", "7000-7499", "7500-7999", "8000-8499", "8500-8999", "9000-9499", "9500-9999", ">=10000")),
                row.names = F)
  } else {
    
    sr1 <- "There were no pls axis selected for this group and biomarker"
  }
  
  assign(paste("sr1", colnames(dados)[8+i], sep = "_"), sr1)
  
  ###Overweight/Obeses
  y <- dados2[,8+i]
  modlm2 <- lm(data = dados2, y ~ Idade_meses + Genero + Ptn_carbo + Triglicerideo + sTNFR1 + sTNFR2 + Leptina)
  modpls2 <- pls(x = dados2[, 13:35], y = residuals(modlm2), cv = 1, ncomp = nc, scale = sc, center = T)
  
  mdados2 <- dados2[, 13:35]
  mdados2$y <- residuals(modlm2)
  m2 <- plsr(data = mdados2, y ~ ., validation = "LOO", scale = sc, center = T, ncomp = nc)

  assign(paste("plsr2", colnames(dados)[8+i], sep = "_"),m2)
  assign(paste("modpls2", colnames(dados)[8+i],  sep = "_"),modpls2)

  if(RMSEP(m2)$val[1,1,1] > min(RMSEP(m2)$val[1,1,2])) {

    ncomp2 = modpls2$ncomp.selected
    X <- as.matrix(scale(dados2[, 13:35]))
    b <- as.matrix(modpls2$coeffs$values[,ncomp2,])
    w <- b/sqrt(sum(b^2))
    stp <- X%*%w
    ltp <- as.vector(t(stp)%*%X)/as.vector(t(stp)%*%stp)
    Xtp <- stp%*%t(as.matrix(ltp))
    rtp <- scale(dados2[,13:35]) - Xtp
    ve <- base::apply(Xtp, MARGIN = 2, FUN = var)
    vr <- base::apply(rtp, MARGIN = 2, FUN = var)
    sr2 <- (ve/vr)*(ltp/abs(ltp))
    df1 <- nrow(stp)-1
    df2 <- nrow(stp)-1
    alfa <- 0.05
    CI.S <- qf(alfa/2,df1, df2, lower.tail = F)*sr2
    CI.I <- qf(alfa/2,df1, df2, lower.tail = T)*sr2
    
    dadosP <- data.frame(SR = sr2, CI.S = CI.S, CI.I = CI.I, cp = 1:23)
    p <- ggplot(data = dadosP,  aes(y = SR, x = cp)) + geom_col() + geom_errorbar(aes(ymin = CI.I, ymax = CI.S)) +
      scale_x_continuous(breaks = 1:23, 
          labels = c("0-99", "10-249","250-499", "500-999", "1000-1499", "1500-1999", "2000-2499", "2500-2999", "3000-3499", "3500-3999", "4000-4499", "4500-4999", "5000-5499", "5500-5999", "6000-6499", "6500-6999", "7000-7499", "7500-7999", "8000-8499", "8500-8999", "9000-9499", "9500-9999", ">=10000")) + 
      geom_hline(yintercept = 0) + theme_classic() + xlab ("HPA intensity (counts per minute)") + ylab("Selectivity ratio") + theme(axis.text.x = element_text(angle = 90));p
    ggsave(paste("SR_", colnames(dados)[8+i], "_2.tiff",  sep = ""))
    
    write.table(file = paste("SR_", colnames(dados)[8+i], "_2.txt",  sep = ""), 
                data.frame(SR = sr2, CI.S = CI.S, CI.I = CI.I, 
                CP = c("0-99", "10-249","250-499", "500-999", "1000-1499", "1500-1999", "2000-2499", "2500-2999", "3000-3499", "3500-3999", "4000-4499", "4500-4999", "5000-5499", "5500-5999", "6000-6499", "6500-6999", "7000-7499", "7500-7999", "8000-8499", "8500-8999", "9000-9499", "9500-9999", ">=10000")),
                row.names = F)
  } else {

    sr2 <- "There were no pls axis selected for this group and biomarker"
  }

  assign(paste("sr2", colnames(dados)[8+i], sep = "_"), sr2)
}
